# Supplementary material for: In pursuit of a better transition to selected residencies: a quasi-experimental evaluation of a final year of medical school dedicated to the acute care domain
Source: BMC Med Educ. 2022 Nov 23;22:807. doi: 10.1186/s12909-022-03871-0 (PMC9684806; doi:10.1186/s12909-022-03871-0)
Supplement: Supplementary file 6 — Additional file 6. [file 12909_2022_3871_MOESM6_ESM.txt]

Case	Type	Sex	12 week elective	6week elective1	6week elective	Research	Extracurr	Other	Job	Months
1	1	1	2	1	4	4
2	1	1	1	3	4	2
3	1	1	1	2	4	1
4	1	0	1	2	3	1
5	1	1	3	2	4	3
6	1	1	5	2	3	3
7	1	1	5	1	2	4
8	1	1	1	2	3	1
9	1	0	1	3	4	4
10	1	1	2	1	4	1
11	1	1	1	2	4	1
12	1	1	2	4	5	2
13	1	0	2	3	5	2
14	1	0	2	1	4	1
15	1	1	1	2	3	1
16	1	0	1	3	4	1
17	1	0	2	1	4	1
18	1	1	1	2	4	1
19	1	1	3	4	5	2
20	1	0	2	3	4	2
21	1	0	3	1	4	4
22	1	1	3	1	4	2
23	1	1	1	2	4	1
24	1	0	1	3	4	1
25	1	1	1	2	4	4
26	1	1	1	2	4	1
27	1	1	1	2	4	1
28	1	1	1	3	4	4
29	1	0	2	1	4	4
30	1	0	1	2	4	1
31	1	1	4	2	3	4
32	1	1	2	3	4	1
33	1	1	2	3	4	4
101	2	1	6	1	1	10
102	2	1
103	2	1
104	2	1
105	2	0	2	13	14	14
106	2	1	2	3	7	7	999	999
107	2	1
108	2	1	2	3	17	2
109	2	0
110	2	1	5	5	18	5
301	2	1	6	2	4	6
302	2	1	6	4	4	6
303	2	1	10	11	3	11	3
304	2	1
305	2	0	8	16	16	8
306	2	0	12	2	4	2	1
307	2	1
308	2	1	8	15	16	2
309	2	1	7	4	4	7
310	2	1	8	1	3	9
311	2	0	6	4	7	7
201	3	1							4	6,0
202	3	1							4	6,0
203	3	1							4	8,0
204	3	1							4	8,0
205	3	1							4	5,0
206	3	1							3	6,0
208	3	1							3	6,0
209	3	1							2	5,0
210	3	1							4	4,0
211	3	1							4	4,0
212	3	0							1	7,0
213	3	0							2	5,0
214	3	1							4	5,0
215	3	1							4	4,0
216	3	0							3	5,5
217	3	1							4	3,5
218	3	1							3	6,0
