# Supplementary material for: In pursuit of a better transition to selected residencies: a quasi-experimental evaluation of a final year of medical school dedicated to the acute care domain
Source: BMC Med Educ. 2022 Nov 23;22:807. doi: 10.1186/s12909-022-03871-0 (PMC9684806; doi:10.1186/s12909-022-03871-0)
Supplement: Supplementary file 7 — Additional file 7. [file 12909_2022_3871_MOESM7_ESM.txt]

Case	Type	Sex	Score.1.1.1	Score.1.1.2	Score.1.1.3	ScoreKpre	Score.1.2.1	Score.1.2.2	Score.1.2.3	ScoreKpost	deltaK	Score.2.1.4	GRS.2.1.4	Score.2.1.5	GRS.2.1.5	Score.2.1.6	GRS.2.1.6	Score.2.1.7	GRS.2.1.7	preCBDscore	Score.2.2.4	GRS.2.2.4	Score.2.2.5	GRS.2.2.5	Score.2.2.6	GRS.2.2.6	Score.2.2.7	GRS.2.2.7	postCBDscore	deltaCBD	Score.3.1.8	GRS.3.1.8	Score.3.1.9	GRS.3.1.9	Score.3.1.10	GRS.3.1.10	Score.3.1.11	GRS.3.1.11	Score.3.1.12	GRS.3.1.12	Score.3.1.13	GRS.3.1.13	Score.3.1.14	GRS.3.1.14	Score.3.1.15	GRS.3.1.15	Score.3.1.16	GRS.3.1.16	Score.3.1.17
1	1	1	70,80			70,80						50,00	2	66,70	3					58,35											64,30	999	75,00	2	57,10	2	55,60	2	34,60	1	50,00	1
2	1	1	65,00			65,00			68,00	68,00	3,00	91,70	3	50,00	2					70,85					91,66	3	68,75	3	80,21	9,36	57,10	999	89,60	3	60,70	2	77,80	3	26,90	1	60,70	2
3	1	1	55,80			55,80			57,60	57,60	1,80	75,00	3	41,70	2					58,35					91,66	3	50,00	3	70,83	12,48	21,40	999	70,80	3	57,10	2	69,40	2	30,80	2	75,00	2
4	1		60,80			60,80			72,00	72,00	11,20	66,70	3	91,70	3					79,20					100,00	3	81,25	3	90,63	11,43	57,10	999	85,40	3	82,10	3	61,10	3	61,50	3	64,30	2
5	1	1	65,80			65,80			62,40	62,40	-3,40	75,00	3	66,70	3					70,85					100,00	3	62,50	3	81,25	10,40	57,10	999	70,80	2	39,30	2	80,60	3	34,60	1	75,00	2
6	1	1	64,20			64,20			38,40	38,40	-25,80	41,70	2	58,30	3					50,00					91,66	3	43,75	3	67,71	17,71	28,60	999	83,30	3	35,70	1	66,70	3	19,20	1	92,90	3
7	1	1		71,10		71,10			58,40	58,40	-12,70	75,00	2	41,70	3					58,35					100,00	3	81,25	3	90,63	32,28	42,90	999	79,20	3	43,80	2	66,70	3	34,60	1	92,90	3
8	1	1		61,60		61,60			60,00	60,00	-1,60	58,30	2	50,00	3					54,15					100,00	3	68,75	3	84,38	30,23	42,90	999	70,80	2	57,10	3	52,80	2	46,20	2	82,10	3
9	1			71,90		71,90			58,40	58,40	-13,50	41,70	1	100,00	3					70,85					91,66	3	62,50	3	77,08	6,23	28,60	999	83,30	3	53,60	2	91,70	3	46,20	2	89,30	3
10	1	1		62,00		62,00			63,20	63,20	1,20	58,30	2	91,70	3					75,00					75,00	3	75,00	3	75,00		57,10	999	72,90	999	28,10	1	94,40	3			82,10	3
11	1	1		45,50		45,50						66,70	2	83,30	3					75,00											35,70	999	72,90	999	23,50	1	61,10	2			60,70	2
12	1	1		57,00		57,00	67,50			67,50	10,50	66,70	2	50,00	3					58,35					83,30	3	50,00	2	66,65	8,30	57,10	999	27,10	999	68,80	2	83,30	3			67,90	3
13	1			65,30		65,30			52,00	52,00	-13,30	83,30	3	100,00	3					91,65					100,00	3	81,25	3	90,63	-1,03	50,00	999	77,10	999	58,80	3	88,90	3			71,40	2
14	1		56,70			56,70			71,20	71,20	14,50	83,30	3	25,00	2					54,15					91,70	3	57,10	3	74,40	20,25	42,90	999	70,80	2	68,80	2	69,40	3	38,50	2	78,60	3
15	1	1	72,50			72,50			58,40	58,40	-14,10	75,00	2	25,00	1					50,00					100,00	3	64,30	3	82,15	32,15	57,10	999	60,40	1	65,60	2	69,40	3	46,20	2	100,00	3
16	1		50,80			50,80			68,00	68,00	17,20	50,00	1	25,00	1					37,50					50,00	2	42,90	1	46,45	8,95	42,90	999	95,80	3	28,10	1	55,60	2	38,50	1	71,40	3
17	1			57,00		57,00			86,40	86,40	29,40	91,70	3	35,70	2					63,70					91,70	3	78,60	3	85,15	21,45	42,90	999	75,00	3	40,60	1	47,20	2	73,10	3	89,30	3
18	1	1		53,70		53,70	74,20			74,20	20,50	91,70	3	45,80	2					68,75					83,30	3	62,50	2	72,90	4,15	50,00	999	95,80	3	25,00	1	41,70	2	38,50	2	64,30	2
19	1	1			61,60	61,60	70,80			70,80	9,20					100,00	3	43,80	1	71,90	91,70	3	66,70	3					79,20	7,30					67,60	1	66,70	2			67,90	3	87,50	999	64,30	3	63,60	2	61,30
20	1				62,40	62,40										83,30	2	62,50	2	72,90															64,70	1	77,80	3			82,10	3	68,80	999	67,90	3	50,00	2	56,50
21	1				59,60	59,60	85,00			85,00	25,40					100,00	3	50,00	3	75,00	83,30	2	100,00	3					91,65	16,65	57,10	999			64,70	2					85,70	3	87,50	999	85,70	3	90,90	3	88,70
22	1	1			52,40	52,40		75,20		75,20	22,80					75,00	2	68,80	3	71,90	100,00	3	80,00	3					90,00	18,10	57,10	999			64,70	3					92,90	3	100,00	999	82,10	3	86,40	3	82,30
23	1	1			42,80	42,80	46,70			46,70	3,90					50,00	1	62,50	3	56,25	83,30	3	41,70	1					62,50	6,25	57,10	999			29,40	1					85,70	3	75,00	999	67,90	3	63,60	2	72,60
24	1				50,80	50,80		74,40		74,40	23,60					66,70	2	43,80	3	55,25	100,00	3	66,70	2					83,35	28,10	50,00	999			79,40	3					75,00	3	62,50	999	57,10	2	45,50	1	83,90
25	1	1		61,20		61,20	81,70			81,70	20,50					83,30	3	43,80	2	63,55	83,30	3	83,30	3					83,30	19,75	35,70	999			35,30	1					78,60	3	87,50	999	82,10	3	59,10	2	77,40
26	1	1			54,00	54,00	73,30			73,30	19,30					95,80	3	81,30	3	88,55	100,00	3	83,30	3					91,65	3,10					38,20	1					71,40	3	100,00	999	71,40	3	59,10	2	50,00
27	1	1			46,80	46,80	75,80			75,80	29,00					66,70	2	56,30	3	61,50	91,70	3	100,00	3					95,85	34,35					64,70	3					75,00	3	43,80	999	78,60	3	59,10	2	62,10
28	1	1			69,20	69,20	77,50			77,50	8,30					58,30	3	56,30	3	57,30	83,30	3	50,00	2					66,65	9,35					47,10	2					75,00	2	68,80	999	78,60	3	100,00	3	82,80
29	1				51,20	51,20		67,80		67,80	16,60					83,30	3	43,80	2	63,55	91,70	3	58,30	3					75,00	11,45					55,90	2					82,10	3	56,30	999	75,00	2	40,90	1	63,80
30	1				64,80	64,80										83,30	3	56,30	3	69,80															64,70	3					75,00	3	75,00	999	78,60	3	40,90	1	82,80
31	1	1			42,80	42,80	65,40			65,40	22,60					33,30	1	50,00	2	41,65	83,30	3	50,00	2					66,65	25,00					50,00	2					75,00	3	75,00	999	21,40	2	68,20	3	46,60
32	1	1	50,00			50,00		60,30		60,30	10,30	50,00	1	50,00	2					50,00					100,00	3	81,30	3	90,65	40,65					14,70	1					71,40	3	87,50	999	42,90	3	59,10	3	65,50
33	1	1	66,30			66,30		70,20		70,20	3,90	83,30	2	50,00	2					66,65					100,00	3	68,80	3	84,40	17,75					52,90	1					78,60	3	87,50	999	78,60	3	63,60	3	72,40
101	2	1		41,30		41,30	54,20			54,20	12,90	58,30	2	41,70	2					50,00					91,70	3	68,80	3	80,25	30,25	50,00	999	87,50	3	62,50	1	63,90	3	50,00	2	85,70	3
102	2	1			51,20	51,20										83,33	2	68,75	3	76,04															52,94	1	69,44	2			67,86	3	81,13	999	64,29	3	59,09	2	69,35
103	2	1			41,20	41,20										83,33	3	37,50	2	60,42											50,00	999			44,12	1					75,00	3	100,00	999	32,14	1	45,45	1	66,13
104	2	1			55,60	55,60	77,50			77,50	21,90					83,33	3	68,75	3	76,04	91,70	3	66,70	3					79,20	3,16	42,85	999			50,00	2					67,85	3	81,25	999	53,57	2	68,18	3	87,09
105	2				60,80	60,80		82,60		82,60	21,80					75,00	3	62,50	3	68,75	91,70	3	50,00	2					70,85	2,10	50,00	999			61,76	2					71,43	2	81,25	999	64,28	2	36,36	1	91,93
106	2	1		64,50		64,50	76,70			76,70	12,20					91,66	3	37,50	2	64,58	91,70	3	66,70	3					79,20	14,62	28,57	999			38,23	1					82,14	3	100,00	999	60,71	3	90,90	3	74,19
107	2	1			43,20	43,20		65,30		65,30	22,10					50,00	1	43,75	3	46,88	87,50	3	50,00	1					68,75	21,88					64,29	2					82,14	3	25,00	999	60,71	2	36,36	1	54,40
108	2	1			58,40	58,40	80,00			80,00	21,60					39,30	2	42,90	2	41,10	83,30	3	50,00	2					66,65	25,55					52,90	2					50,00	2	75,00	999	57,10	3	77,30	3	53,40
109	2		55,00			55,00		43,00		43,00	-12,00	83,30	3	41,70	2					62,50					66,70	3	87,50	3	77,10	14,60					44,10	1					78,60	3	93,80	999	57,10	3	31,80	1	55,20
110	2	1	58,30			58,30			48,80	48,80	-9,50	83,00	2	62,50	1					72,75					66,70	1	56,30	3	61,50	-11,25	42,90	999	43,20	1	28,60	1			45,50	1	42,90	1	87,50	999	67,90	3
201	3	1							69,60	69,60															91,66	3	81,25	3	86,46
202	3	1							62,40	62,40															100,00	3	81,25	3	90,63
203	3	1							70,40	70,40															83,33	3	56,25	3	69,79
204	3	1							65,60	65,60															83,33	3	75,00	3	79,17
205	3	1							71,20	71,20															83,30	3	71,40	3	77,35
206	3	1							60,80	60,80															75,00	3	57,10	2	66,05
208	3	1					75,00			75,00											75,00	2	66,70	3					70,85
209	3	1							67,20	67,20											100,00	3	66,70	3					83,35
210	3	1							74,40	74,40											91,70	3	58,30	3					75,00
211	3	1					75,00			75,00											83,30	3	100,00	3					91,65
212	3								74,80	74,80															83,30	3	81,30	3	82,30
213	3
214	3	1							59,00	59,00															83,30	3	50,00	3	66,65
215	3	1							58,40	58,40															83,30	3	75,00	3	79,15
216	3								55,20	55,20															100,00	3	81,30	3	90,65
217	3	1					57,50			57,50											83,30	3	100,00	3					91,65
218	3	1							70,40	70,40																	68,80	3	68,80
301	2	1						56,20		56,20															66,70	3	81,30	3	74,00
302	2	1							77,60	77,60															91,70	3	50,00	1	70,85
303	2	1							54,40	54,40															100,00	3	68,80	3	84,40
304	2	1							48,80	48,80															45,80	2	43,80	3	44,80
305	2								43,20	43,20															100,00	3	18,80	1	59,40
306	2								65,60	65,60															91,70	3	68,80	999	80,25
307	2	1							52,80	52,80															91,70	3	71,90	3	81,80
308	2	1							69,60	69,60															87,50	3	37,50	2	62,50
309	2	1							72,80	72,80															66,70	2			66,70
310	2	1					72,50			72,50											66,70	2	75,00	3					70,85
311	2						50,80			50,80											75,00	2	100,00	3					87,50
[truncated: 67 more columns]
